# Supplementary material for: Barriers and Facilitators to Cervical Cancer Screening in Northern Uganda: Qualitative Insights from Healthcare Workers and Administrators
Source: Curr Oncol. 2025 Oct 23;32(11):591. doi: 10.3390/curroncol32110591 (PMC12651664; doi:10.3390/curroncol32110591)
Supplement: Supplementary file 1 [file curroncol-32-00591-s001.zip]

Archive with 1 entries (1 files):
- curroncol-3876395-supplementary.pdf
